# Supplementary material for: Inducing Receptor Degradation as a Novel Approach to Target CC Chemokine Receptor 2 (CCR2)
Source: Int J Mol Sci. 2024 Aug 18;25(16):8984. doi: 10.3390/ijms25168984 (PMC11354370; doi:10.3390/ijms25168984)
Supplement: Supplementary file 1 [file ijms-25-08984-s001.zip]

Archive with 1 entries (1 files):
- ijms-3137914-supplementary.pdf
